# Supplementary material for: Enhancement of the Seed Color, Antioxidant Properties, and Agronomic Traits of Colored Wheat via Gamma Radiation Mutagenesis
Source: Foods. 2025 Feb 3;14(3):487. doi: 10.3390/foods14030487 (PMC11817659; doi:10.3390/foods14030487)
Supplement: Supplementary file 1 [file foods-14-00487-s001.zip]

Archive with 1 entries (1 files):
- foods-3418045-supplementary.xlsx
