# Supplementary material for: Enhancement of the Seed Color, Antioxidant Properties, and Agronomic Traits of Colored Wheat via Gamma Radiation Mutagenesis
Source: Foods. 2025 Feb 3;14(3):487. doi: 10.3390/foods14030487 (PMC11817659; doi:10.3390/foods14030487)
Supplement: Supplementary file 1 [file foods-14-00487-s001.zip › foods-3418045-supplementary.xlsx]

## Sheet: Sheet1
Table S1. Hunter L*, a*, and b* color diagram for seed color in 1069 mutant lines of colored wheat
group	Name	L*	a*	b*
1	129	28.9457	5.68163	5.89003
1	132	24.6097	4.3842	4.83803
1	145	22.232	4.13747	3.5085
1	185	24.5852	4.66423	5.48377
1	195	24.1836	3.7577	4.36357
1	218	27.6745	6.11083	6.61233
1	227	23.599	4.54667	4.10457
1	241	24.0446	5.61103	5.2345
1	249	23.9911	8.82507	9.43537
1	250	25.769	5.1496	4.5616
1	286	23.1328	3.24433	3.93877
1	376	25.7308	5.5848	5.60263
1	379	20.9311	5.62477	6.23977
1	432	20.9804	7.4323	7.41223
1	476	24.7572	6.39777	5.75357
1	486	26.783	5.58747	6.02997
1	488	20.8232	4.89403	5.09747
1	506	25.5886	5.5416	4.55187
1	522	24.749	5.10747	5.53947
1	529	24.8819	4.48927	4.376
1	534	22.9746	6.60983	7.26823
1	594	24.66	3.90503	4.4966
1	614	22.3245	5.04667	5.4732
1	616	24.2985	5.599	5.7698
1	623	24.7084	5.4418	5.60923
1	636	24.9866	4.3852	4.9074
1	661	26.4273	3.315	3.79327
1	665	36.7551	7.63227	3.38977
1	673	28.279	5.11073	5.72963
1	716	26.8245	5.1257	5.67527
1	753	24.8503	6.75887	5.61157
1	754	25.0008	6.78757	5.8664
1	758	27.3846	6.19177	7.0472
1	763	24.0177	5.5532	3.82133
1	771	22.8766	5.9069	4.24547
1	774	25.3187	7.51297	6.27387
1	779	24.061	6.99677	7.65287
1	783	26.8364	6.83373	7.53123
1	784	24.1892	5.82437	6.3617
1	793	25.0383	4.9609	5.39477
1	794	20.8127	5.23123	5.24867
1	808	24.447	6.25973	6.70337
1	814	24.2693	5.4961	6.28183
1	819	28.4408	5.53077	5.97167
1	829	20.265	6.02813	5.16743
1	837	27.6846	5.10187	5.19127
1	838	26.1858	6.34297	6.50357
1	846	24.6725	7.5602	8.14053
1	848	24.4025	7.17257	7.89603
1	851	26.8485	5.04767	5.86423
1	852	24.1865	5.60743	6.21113
1	859	24.5429	4.76397	5.5865
1	881	26.3714	3.26977	4.1695
1	907	23.4465	5.55093	4.94143
1	909	23.2444	3.90717	3.58363
1	912	26.2163	6.80433	7.459
1	913	25.3128	5.20177	5.97027
1	921	25.1746	6.13153	6.48093
1	925	28.6021	4.90167	5.67037
1	931	23.3884	5.64803	6.024
1	961	29.0428	5.35517	6.12747
1	969	27.1486	5.91463	5.25023
1	1095	22.9664	4.40637	4.75203
1	1096	24.0879	3.9743	4.45387
1	1102	23.2757	5.80003	5.9924
1	1110	26.4904	3.51453	3.89593
1	1134	26.2053	4.95593	5.66003
2	2	48.0595	7.87127	24.3448
2	6	48.5604	6.83047	23.5446
2	8	47.3814	8.3604	23.4607
2	9	42.7954	7.9262	21.5478
2	28	43.8345	8.68757	23.3123
2	37	43.3809	7.70013	21.2327
2	38	45.5192	7.57457	24.5139
2	47	45.8197	6.8214	23.1109
2	55	49.0942	5.87617	22.1986
2	62	46.8791	8.33337	24.7102
2	101	50.2167	8.4349	27.6797
2	121	48.6082	7.7063	23.2286
2	157	43.8531	6.496	20.7525
2	170	42.1045	7.88573	22.1803
2	171	46.9272	7.01827	22.2442
2	206	43.9056	7.44037	21.4758
2	269	45.3339	7.4304	21.9756
2	304	42.4313	6.27167	19.9264
2	309	46.3153	7.57397	22.857
2	313	40.6572	5.95053	19.1177
2	354	46.8473	8.41573	24.7293
2	407	50.8626	6.90027	24.4786
2	497	43.3819	6.62127	21.0894
2	549	46.5686	7.68513	23.4548
2	576	42.8726	8.5402	21.9087
2	578	44.8901	9.2156	23.6584
2	746	47.7641	8.66137	26.1301
2	945	52.0103	6.6888	25.4913
2	947	47.3496	9.72573	26.2767
2	949	43.6358	5.8989	20.3138
2	950	51.9809	7.45737	27.0718
2	952	44.2212	9.32023	23.2019
2	954	42.6062	6.52037	20.2762
2	968	52.3157	7.325	25.2643
2	991	44.4776	7.73693	22.0214
2	1009	45.8861	8.5913	24.3785
2	1010	46.5289	7.0878	24.0276
2	1031	48.4045	6.8585	23.8055
2	1083	43.9989	7.30673	22.1523
3	74	26.3646	4.0344	5.9949
3	83	26.8797	5.1982	7.10773
3	94	26.6418	4.8596	6.52597
3	104	29.1574	4.756	6.19347
3	105	28.7622	4.23613	6.2338
3	107	26.8837	4.0436	5.96383
3	109	28.297	4.67027	6.7142
3	127	28.4756	5.05997	7.1755
3	128	24.5114	4.93333	6.2637
3	130	28.5813	4.88977	5.9641
3	137	26.8306	5.15033	6.17013
3	139	26.0342	5.1342	6.74943
3	144	28.2403	2.9512	4.72793
3	174	28.3564	5.43503	7.4618
3	177	27.7681	5.6512	7.71373
3	187	28.4754	6.43833	8.0116
3	193	26.2589	4.96063	6.23667
3	194	30.4903	3.2397	5.057
3	196	27.2254	6.14377	7.11983
3	214	28.6111	3.559	5.1775
3	221	29.9753	5.05587	6.97967
3	222	29.9561	3.78287	5.96033
3	223	30.5278	4.72887	6.4733
3	231	25.1042	4.93087	6.32203
3	233	23.6338	4.81717	6.1054
3	234	26.549	3.84513	5.37513
3	237	27.8854	3.56003	5.3593
3	239	25.5637	4.32503	5.95357
3	242	25.9143	2.98863	4.81883
3	243	25.0879	6.07183	7.7687
3	246	28.3673	3.7561	5.65513
3	251	28.4129	4.79963	6.77107
3	254	24.7226	4.32203	5.7896
3	258	25.405	5.87203	7.63387
3	267	25.2625	5.2229	6.3015
3	272	27.4165	4.69987	6.35597
3	289	28.0771	5.0637	7.12653
3	315	23.2853	5.58913	6.58967
3	316	24.4629	5.066	6.7774
3	339	24.3112	6.64507	7.80107
3	345	26.9451	4.43093	6.2918
3	355	26.9453	4.42173	6.29377
3	357	26.9451	4.42643	6.29827
3	359	25.5725	3.81203	5.20503
3	362	27.1957	3.75857	5.55917
3	367	25.9723	4.56633	6.27013
3	373	26.8082	7.02103	8.8865
3	374	22.8434	5.33773	6.92743
3	375	28.6825	5.69137	6.7156
3	389	25.6539	5.33857	6.4998
3	391	26.947	3.28977	4.90793
3	392	25.2797	5.1561	7.0151
3	393	26.7393	4.57617	6.26073
3	396	24.8698	5.21697	6.6788
3	397	26.2527	5.38167	6.6374
3	398	24.8322	5.82067	7.4729
3	399	30.8716	4.71837	6.55703
3	433	26.0806	7.70553	9.02133
3	448	26.5754	4.20023	5.7736
3	454	26.9449	4.42083	6.2969
3	457	30.1766	5.9062	7.65477
3	458	24.409	5.89617	6.8504
3	459	28.3834	4.0367	5.39943
3	473	24.5318	4.5909	6.32197
3	477	24.1424	4.87433	5.85343
3	478	25.9912	4.88757	6.55637
3	490	26.945	4.42617	6.29313
3	499	28.389	4.0373	5.40373
3	501	28.7562	4.00707	6.34413
3	508	24.7183	5.25273	6.5785
3	509	26.4901	3.79253	5.675
3	510	25.4515	5.29	6.61297
3	515	26.945	4.4243	6.297
3	524	26.9447	4.4281	6.29317
3	525	23.6182	4.6134	5.65727
3	526	28.7771	3.7837	6.12587
3	527	22.5059	5.52403	6.38693
3	530	24.6987	4.7735	5.94113
3	531	26.2627	4.30383	6.33333
3	532	25.5648	4.18067	5.88217
3	537	27.7759	8.88343	10.5354
3	562	27.0874	5.96067	7.71633
3	585	26.944	4.426	6.29363
3	586	29.8268	4.01303	6.3498
3	589	26.9837	4.4193	6.31897
3	590	25.1436	5.03513	6.429
3	591	27.3193	4.92957	6.96177
3	592	25.8887	4.38843	5.99497
3	593	26.9532	4.81327	6.7558
3	598	25.5732	6.40693	8.163
3	609	28.9319	4.7992	6.95873
3	610	28.7748	4.4694	6.39083
3	627	27.6795	4.76903	6.43063
3	628	25.3379	5.05263	6.40697
3	635	26.7849	3.2459	4.9699
3	645	26.2358	4.6958	6.5828
3	646	28.9571	4.93017	7.16173
3	650	26.2622	3.72957	4.99423
3	652	24.6147	4.69913	6.29737
3	655	31.3589	5.3833	7.5857
3	659	26.945	4.43053	6.2943
3	666	28.8336	3.59747	5.379
3	669	27.6806	5.33893	7.14937
3	670	25.857	4.52633	6.36533
3	674	30.3158	5.1539	7.38123
3	676	24.7307	5.80833	6.73587
3	678	27.0034	5.08533	6.57887
3	681	25.3913	4.26897	5.64853
3	688	28.577	4.03027	6.12607
3	689	26.4001	5.8597	7.44123
3	696	28.3065	4.10337	5.79993
3	703	28.643	4.59817	6.63443
3	707	26.5086	4.94437	5.9995
3	718	28.2157	3.05427	4.58957
3	719	26.9441	4.42537	6.29143
3	725	26.9457	4.42543	6.29553
3	729	29.2895	4.29983	6.12823
3	737	24.7696	5.16443	6.42587
3	738	24.7301	5.34803	6.2719
3	743	25.6026	4.0657	5.66673
3	744	29.8806	4.47503	6.6199
3	745	26.9445	4.4257	6.29377
3	761	29.7088	3.95487	6.14387
3	764	29.0028	5.97927	7.8495
3	781	25.9644	5.19093	6.79073
3	785	24.3962	5.43387	6.40587
3	786	29.1761	6.60563	7.71783
3	791	30.5887	5.8393	8.0863
3	801	27.2809	4.92553	6.48997
3	803	27.2865	6.6246	8.4035
3	810	27.4476	5.13703	6.6955
3	811	24.8893	6.861	7.92367
3	817	27.2417	5.28173	7.19097
3	822	27.4943	4.9702	6.9627
3	827	23.731	5.87523	6.7274
3	831	25.1698	6.56533	8.1953
3	835	28.1236	5.3031	7.40487
3	844	24.4157	4.8445	6.6052
3	847	28.9531	4.83357	6.832
3	853	24.2059	4.735	6.22967
3	861	24.6082	5.05407	6.9002
3	867	25.1624	3.8107	5.76877
3	868	25.0926	5.11057	6.93687
3	872	27.884	4.72543	6.77527
3	877	23.3021	3.69647	4.86527
3	879	27.1909	4.82373	6.56227
3	884	27.7973	4.09897	6.10193
3	885	27.6198	4.8081	6.56573
3	891	25.0363	3.8092	5.29383
3	903	25.6817	4.5296	6.065
3	914	27.5885	5.97653	7.8367
3	915	30.3487	4.76657	6.91963
3	917	26.5039	7.07563	8.8056
3	928	25.3593	6.93557	7.86433
3	932	25.3114	6.23353	7.91217
3	933	26.3208	6.5307	7.74197
3	935	29.3649	5.8473	7.92553
3	937	28.7783	4.72407	6.5968
3	939	28.7275	4.7254	6.4065
3	941	30.6319	3.68663	5.92743
3	942	26.7611	3.81323	5.28643
3	944	27.3773	4.47357	5.89697
3	971	25.2439	6.63917	8.1765
3	986	29.1266	5.43787	7.61197
3	999	24.543	4.37193	5.568
3	1001	25.5273	5.2771	6.48223
3	1006	31.2428	4.20947	5.62077
3	1007	26.6195	7.22273	8.53873
3	1011	29.1865	5.90333	8.0929
3	1026	30.6454	4.58393	6.69407
3	1028	26.8692	4.83867	6.8022
3	1030	24.4238	5.62713	6.63897
3	1059	25.4427	5.61477	6.6356
3	1063	27.5325	5.281	6.51467
3	1064	28.822	5.9666	7.93057
3	1065	28.7824	5.08013	7.19013
3	1070	24.8853	4.87027	6.34653
3	1093	27.8873	4.64427	6.30313
3	1094	28.0069	5.58923	7.17493
3	1097	26.443	4.9376	6.53987
3	1103	26.9455	4.4298	6.29323
3	1107	26.3893	4.32733	5.79883
3	1112	27.3024	3.93177	5.9184
3	1116	31.403	4.37983	6.6509
3	1123	24.7498	6.06813	7.30927
3	1124	27.7712	5.3314	6.63213
3	1127	28.9994	4.3629	6.44103
3	1128	27.5835	5.73983	6.8798
3	1129	29.554	5.27157	7.14173
4	17	26.9095	5.14433	7.5391
4	21	25.7393	4.57847	7.22863
4	23	27.0403	4.611	6.93573
4	26	31.526	4.24793	7.60363
4	29	25.3661	5.56817	7.7772
4	61	30.1576	3.6323	7.0592
4	110	28.6431	5.28937	8.0911
4	111	24.2237	3.95157	6.33273
4	122	26.5519	5.76447	8.2285
4	123	29.3785	5.58343	8.47187
4	152	50.7684	8.56373	13.1304
4	169	28.7364	5.5232	8.11287
4	173	30.6113	4.48273	7.12193
4	176	25.9207	4.29	6.84797
4	179	27.6921	5.08013	7.81913
4	186	25.5739	4.99217	7.31967
4	190	26.9609	4.7103	6.93483
4	197	28.4895	3.7892	6.3185
4	201	27.7263	4.21493	7.0609
4	207	28.8518	4.44113	7.4123
4	216	27.1661	5.3256	7.80963
4	219	37.3253	4.0611	7.49447
4	224	29.4543	4.427	7.618
4	229	32.7934	4.3682	7.2913
4	232	28.1891	3.98513	7.0879
4	238	26.2462	5.31257	7.44717
4	244	23.5132	4.47653	6.74937
4	245	25.4779	6.13267	8.60447
4	248	25.8644	6.34373	8.63723
4	252	29.6927	4.97563	7.73493
4	278	28.2511	6.23713	8.90057
4	288	26.8591	4.08367	6.5289
4	310	23.4927	6.63047	8.5976
4	325	26.1094	5.0629	7.53203
4	331	28.5706	6.94263	9.6725
4	334	28.4946	5.15497	7.4746
4	341	21.7714	5.72193	7.56883
4	358	25.9894	4.98357	7.67173
4	364	29.0814	4.07613	6.82687
4	377	26.2698	4.9571	7.60127
4	382	23.484	6.24113	8.22097
4	384	25.6963	4.4276	7.13037
4	385	29.4453	3.61723	6.41793
4	395	28.7107	5.7429	8.54643
4	417	27.6245	6.02357	8.36093
4	421	27.9383	5.19743	8.05753
4	437	29.2021	5.76397	8.2803
4	439	26.5523	4.37023	7.14533
4	456	27.3911	5.73937	8.29177
4	467	24.7835	5.28853	7.4952
4	468	27.1271	5.4862	7.67313
4	485	27.2054	4.41713	7.00207
4	487	28.8641	6.3518	9.19087
4	492	28.4112	4.309	7.34847
4	494	26.0103	6.42223	8.6005
4	495	27.6376	4.84743	7.37827
4	498	24.3502	5.1822	7.34223
4	502	24.3673	6.05603	8.24713
4	503	28.0645	6.00857	8.76123
4	523	26.2589	5.17173	7.36517
4	528	31.5235	4.30357	7.26713
4	536	26.5046	5.94787	8.5028
4	542	26.4793	5.11507	7.69983
4	544	27.8369	5.7326	8.09243
4	557	25.0053	5.74767	7.5991
4	559	26.9867	6.99357	9.18643
4	561	27.746	6.92247	9.1421
4	573	28.2392	5.75047	8.5187
4	574	30.7256	5.87553	8.87373
4	587	27.3636	5.1072	7.84107
4	588	26.8867	5.61847	7.8005
4	595	28.1202	6.2628	8.79467
4	596	33.875	4.01533	7.61367
4	597	25.7955	6.59997	8.54097
4	599	30.7298	3.87573	6.45257
4	601	28.3888	3.6938	6.6154
4	604	27.9332	4.71117	6.9382
4	605	28.5606	5.06597	7.30403
4	612	30.8075	5.1776	7.79083
4	613	28.0409	3.31443	5.9297
4	615	26.5864	4.13237	6.4831
4	617	27.3803	4.85697	7.24127
4	624	25.4429	4.4904	6.56553
4	629	27.7209	3.62953	6.51717
4	630	27.4244	5.64397	8.14217
4	631	27.6028	5.08597	7.29913
4	632	26.3821	4.0633	6.73987
4	634	27.1471	4.62927	7.0422
4	642	26.9812	4.52093	7.28483
4	644	26.6117	5.46567	7.92083
4	651	30.8489	3.56113	6.6495
4	653	27.5291	4.94923	7.61287
4	663	27.592	6.09673	8.76423
4	667	28.15	4.3308	7.0236
4	668	27.5354	4.9486	7.61307
4	671	31.0661	2.9054	6.03623
4	675	28.2628	6.0042	8.84277
4	679	27.8252	6.00357	8.17387
4	682	29.4326	3.86843	6.96637
4	684	31.6448	4.65407	7.72583
4	685	24.1921	5.48313	7.7995
4	690	28.584	5.591	8.12167
4	691	31.7414	4.66453	8.13547
4	694	25.5785	7.13557	9.48123
4	695	25.6287	5.86863	7.88977
4	699	25.61	5.67733	7.96517
4	705	26.2201	5.41263	7.65657
4	706	32.0929	3.8489	6.62293
4	708	27.5354	4.94527	7.61227
4	711	29.6524	4.8595	7.91273
4	717	29.8663	3.83583	6.71467
4	730	30.4121	4.16347	7.1582
4	731	31.3044	4.45727	7.81467
4	732	32.4163	3.8572	7.26767
4	733	28.3348	3.95047	6.30047
4	734	28.1815	5.92283	8.65897
4	742	27.1524	5.11227	7.62373
4	755	30.3907	4.9184	7.71343
4	757	34.9592	4.587	7.98033
4	759	28.6208	5.10077	7.40443
4	765	28.2451	5.1723	7.55387
4	766	29.4187	5.41217	7.9344
4	767	30.131	5.54387	8.69473
4	769	28.1169	4.56513	7.22883
4	773	26.0344	6.7438	8.80703
4	775	26.0635	6.5847	8.63233
4	777	27.0328	7.17473	9.28237
4	778	25.914	6.10823	8.38093
4	788	28.1045	6.67107	9.39767
4	789	25.9186	6.113	8.3803
4	792	30.8395	3.94547	7.33667
4	796	28.1035	7.69227	10.0551
4	798	28.6829	6.47263	8.87753
4	799	27.9599	7.043	9.0358
4	807	23.7114	6.57073	8.19677
4	812	28.0237	5.39527	7.9706
4	815	28.2768	6.2266	8.3471
4	816	29.5289	5.54937	8.49693
4	821	26.9787	5.04113	7.83133
4	824	29.5195	5.25243	8.28327
4	825	28.3076	4.2757	6.82767
4	828	26.3473	5.33037	7.51027
4	845	24.7351	5.8127	7.7201
4	849	28.5976	6.9869	9.28593
4	866	30.0927	4.10277	7.08393
4	871	25.6395	5.1907	7.52773
4	876	27.1375	5.45137	8.17193
4	878	30.1723	4.0781	6.6364
4	879	26.0237	4.7864	7.2203
4	894	30.9537	4.2372	6.92097
4	916	26.9045	4.44177	7.17153
4	923	22.8175	6.22617	8.0649
4	926	30.8397	6.7441	9.59533
4	927	29.0195	5.98937	8.64313
4	929	25.1535	6.56003	8.53007
4	934	26.5548	6.28967	8.30023
4	943	30.0689	4.24007	6.80427
4	965	30.5468	6.14357	8.9154
4	970	26.907	4.50653	6.8369
4	973	28.5599	8.5815	11.1111
4	974	27.9936	5.13733	7.60247
4	996	25.6206	5.63557	7.62157
4	1008	29.9886	4.75897	7.81933
4	1017	29.0168	4.33477	6.9985
4	1027	27.5704	6.1593	8.46773
4	1029	27.1909	3.54917	6.5251
4	1042	28.3149	4.6357	7.44867
4	1046	27.4549	5.04187	7.76587
4	1047	25.6651	6.82027	9.02893
4	1050	30.0361	5.21767	8.07917
4	1051	29.8709	5.2818	8.3466
4	1053	28.721	5.1489	7.6515
4	1054	31.9067	4.1818	7.65957
4	1055	26.7258	4.9633	7.48083
4	1066	27.9846	6.03707	8.7925
4	1069	26.5717	7.34203	9.21837
4	1077	27.0064	5.11033	7.78003
4	1085	30.4041	4.6537	7.82057
4	1105	27.1494	5.14037	7.78393
4	1109	28.4475	4.69423	7.4297
4	1122	29.2843	5.70873	8.2615
4	1130	26.8556	7.69507	9.53923
4	1133	30.5638	2.8291	5.9116
5	33	32.2921	7.369	13.6626
5	35	30.8083	7.91773	13.667
5	36	27.7661	6.71073	11.7573
5	49	29.3837	6.74313	12.1471
5	51	42.8976	5.23107	15.2027
5	57	34.3539	7.02177	14.3813
5	82	33.1202	4.91863	12.0404
5	96	42.0577	6.50943	15.5916
5	141	33.9096	7.33213	14.1028
5	142	35.7738	6.62637	14.4529
5	146	35.5241	6.17993	13.185
5	147	27.0298	6.504	11.2886
5	148	45.4064	3.8767	14.8578
5	191	31.9306	6.90643	13.6142
5	284	43.6968	4.996	15.0716
5	294	32.2619	5.25497	12.2236
5	297	32.2661	7.20907	13.6513
5	303	39.6673	6.31757	15.2514
5	308	28.1113	6.97177	12.4041
5	319	33.2819	7.15487	13.8688
5	335	35.4648	7.3056	14.0908
5	337	33.1555	6.36457	12.8551
5	352	32.7219	7.3303	14.0509
5	403	38.9163	5.80013	14.8799
5	404	34.8208	6.06823	13.6546
5	409	31.893	6.47443	12.7109
5	423	32.0947	8.11983	14.2781
5	424	27.9356	4.4212	9.91667
5	474	37.4577	4.95183	13.7375
5	482	35.0975	4.97963	12.9423
5	484	35.7588	5.8227	13.1453
5	505	40.9382	5.91137	14.4615
5	519	36.9972	6.48713	14.3814
5	558	26.5691	5.34583	10.7392
5	564	31.4199	7.13933	13.4059
5	565	29.8596	8.11573	13.3217
5	567	36.7024	5.89133	13.7957
5	702	48.7117	4.7672	16.5278
5	721	28.5287	5.5131	11.1121
5	756	33.8285	5.15707	12.5966
5	776	31.5671	5.9824	12.0351
5	854	29.6037	6.53543	12.291
5	874	34.6131	5.78347	12.6477
5	981	30.4695	8.04097	13.2924
5	984	32.109	5.24837	11.9193
5	988	37.3548	5.78197	13.4802
5	1003	30.3962	7.09807	12.5844
5	1015	38.9462	6.2986	14.5692
5	1039	30.6239	7.21203	12.7646
5	1067	31.7422	5.56273	12.0369
5	1072	33.0994	5.39503	11.9918
5	1073	34.334	7.32323	13.638
5	1076	36.5181	6.84967	15.0499
5	1090	34.5234	5.36447	12.8719
5	1106	34.6372	5.206	12.3469
5	1108	33.8829	4.7962	11.6254
6	5	40.7652	6.51187	17.6724
6	14	43.6144	5.80943	17.6242
6	15	42.8857	5.69237	17.0825
6	16	41.4076	5.2094	16.1771
6	27	44.1527	6.2279	17.5488
6	32	43.1534	6.4912	18.0807
6	44	43.5716	7.01223	17.8757
6	46	49.5727	5.09273	19.1962
6	48	28.2739	5.87953	12.3038
6	50	40.6551	7.03457	17.4775
6	53	42.1033	6.5656	16.5696
6	59	43.8361	6.05347	18.1968
6	65	42.6937	7.5223	18.2923
6	66	46.1746	5.60473	17.9853
6	70	41.1056	6.4527	16.4259
6	72	41.0004	5.75997	16.1458
6	87	39.4316	6.01227	15.5659
6	88	39.3873	6.9048	17.4993
6	89	37.8773	6.02017	15.6737
6	92	40.6797	5.90873	17.0279
6	95	47.5298	5.68787	17.7064
6	98	47.9361	5.10367	18.5037
6	133	34.99	5.91907	14.1078
6	138	42.1245	5.06987	15.5366
6	149	45.0164	5.61443	17.6406
6	150	39.3338	6.77173	16.9888
6	163	38.2321	6.9276	16.5447
6	205	42.7396	6.17177	17.594
6	208	45.0909	5.65267	17.2712
6	210	43.7481	5.04277	16.1971
6	212	42.5319	5.83993	16.1023
6	213	41.06	3.2505	14.4784
6	217	44.6481	4.44617	15.8006
6	226	37.5488	5.5597	14.6316
6	230	42.933	4.9032	17.2026
6	261	31.6574	9.46113	16.4083
6	270	42.0552	5.54347	17.1848
6	274	40.9282	6.94533	17.4847
6	281	42.9207	6.81993	17.8844
6	285	39.0381	6.0694	16.3442
6	287	39.5028	7.3812	17.7857
6	291	47.3596	5.93367	19.1921
6	293	46.6611	5.81617	18.4903
6	312	42.7491	5.70707	17.6936
6	336	33.9748	6.2596	14.5132
6	386	40.8943	6.10247	16.3628
6	390	40.4215	5.84607	16.5793
6	402	37.3246	5.7093	14.5468
6	408	34.9382	8.38963	16.8278
6	410	42.0446	4.29163	15.8351
6	411	41.6862	5.6606	17.0954
6	412	40.6426	5.95443	16.8219
6	415	36.918	7.58177	16.5761
6	422	43.9308	6.16563	18.4359
6	428	39.3936	6.7775	17.2145
6	444	40.606	6.03173	16.9976
6	445	37.2667	6.3859	16.1317
6	450	43.324	5.1411	15.8834
6	451	46.5888	5.32953	17.2018
6	463	40.551	4.96503	15.8489
6	470	44.7516	6.416	17.997
6	479	43.8998	5.591	17.4479
6	481	46.1825	5.8067	18.5712
6	547	48.6528	6.104	18.927
6	551	40.2598	5.644	16.8414
6	552	40.8793	6.19663	17.071
6	553	43.8774	4.9458	17.1745
6	563	39.6596	5.2341	16.3678
6	577	43.0877	5.47863	16.202
6	619	46.0408	4.79033	17.0637
6	621	42.0869	5.28093	16.7885
6	622	45.2354	6.43117	17.8155
6	697	42.1693	5.73267	16.9607
6	747	44.8524	5.8169	17.7837
6	750	43.3209	6.3115	18.2351
6	856	42.7399	5.60317	16.5371
6	904	51.195	7.3384	21.5827
6	906	45.2477	6.05163	18.0079
6	955	40.0863	8.0878	18.1404
6	978	42.7044	4.47353	16.5476
6	983	39.4922	5.44057	15.6378
6	987	43.2935	5.4435	17.6347
6	992	45.0247	7.02853	18.3245
6	995	46.9521	5.32647	17.3555
6	1005	41.3646	7.40113	18.1286
6	1012	44.4961	5.50723	17.4955
6	1014	41.1777	6.8087	17.074
6	1016	36.1673	7.70217	15.8019
6	1024	35.445	8.5487	16.6449
6	1032	38.6138	6.77797	16.317
6	1057	40.4098	7.30517	16.6082
6	1058	41.0537	4.495	16.458
6	1061	45.1392	5.42767	16.9136
6	1079	46.6718	6.3779	18.8567
6	1084	47.0297	5.55083	18.7691
6	1092	40.8852	5.5875	16.3415
6	1104	40.5598	6.6479	16.3885
7	24	29.9144	7.4973	12.4518
7	30	27.3329	6.76467	10.9845
7	39	35.4733	6.97157	12.7802
7	52	29.665	6.16207	11.007
7	54	31.295	7.26223	12.8235
7	58	32.3589	6.83307	12.7603
7	64	34.478	5.69793	12.1556
7	68	26.678	5.99427	10.1463
7	76	27.6674	5.09277	9.9512
7	77	31.2051	5.34993	10.8387
7	78	28.7266	6.448	10.9966
7	79	38.1171	3.84463	11.296
7	86	31.7443	5.20427	10.9355
7	112	33.3657	5.10393	10.7276
7	113	33.7024	3.81017	9.7315
7	115	32.118	3.56263	9.58577
7	151	35.0208	6.6958	12.4538
7	164	32.147	4.79367	10.6877
7	165	35.8677	5.9435	12.2849
7	166	34.2191	5.3564	11.4741
7	167	32.4071	6.6612	11.7784
7	189	29.8189	5.4634	10.2911
7	236	28.9064	4.63773	10.0351
7	256	29.8236	5.0484	10.0246
7	259	30.3643	6.47877	11.8494
7	276	30.5617	6.44687	11.2135
7	277	34.9275	6.37903	11.9629
7	317	30.8317	7.82347	12.3885
7	321	34.9859	6.3446	12.6061
7	330	27.1447	7.3575	11.5643
7	351	27.7711	5.83727	10.1878
7	365	34.7178	6.6617	12.9973
7	370	26.6805	5.73723	9.8489
7	372	30.0311	4.76157	9.84813
7	418	27.4657	6.95537	11.4539
7	436	32.3638	6.7366	12.5097
7	441	28.212	6.69357	11.6415
7	446	39.529	5.67	13.0777
7	453	30.3271	6.42857	11.8726
7	464	33.3754	3.99243	10.3219
7	483	31.4863	7.35627	12.4316
7	517	26.2123	4.81037	9.39513
7	535	30.132	8.178	12.9662
7	538	32.2535	8.13573	13.1532
7	541	27.5548	7.15897	11.7921
7	546	26.4118	8.15313	12.3613
7	556	30.1498	8.4975	12.8294
7	568	34.3404	7.659	13.5556
7	569	28.6805	7.9583	12.4927
7	570	32.1132	7.73887	12.9556
7	584	28.072	8.29077	12.3326
7	606	30.9481	8.43603	13.0321
7	607	32.9019	8.5147	13.7872
7	611	26.679	5.795	10.1923
7	647	33.9895	4.95543	11.234
7	656	30.3542	6.32537	11.0619
7	664	31.097	4.7735	10.4253
7	715	35.3657	5.879	11.883
7	832	33.3754	5.12077	11.2316
7	843	31.3416	5.83377	10.8506
7	901	33.0203	6.27257	12.2488
7	910	27.3266	9.05373	13.1413
7	918	36.3028	6.00157	12.7364
7	957	36.2582	6.1706	13.0932
7	959	31.3366	5.17593	10.4865
7	961	29.6547	5.85833	10.9597
7	977	28.9452	6.10253	11.1086
7	990	32.7802	6.383	12.0998
7	1002	29.2122	5.67367	10.9447
7	1025	32.5067	5.88143	11.095
7	1035	33.8722	3.4649	9.80113
7	1036	32.6358	4.3652	10.3517
7	1037	32.0974	7.22763	12.3591
7	1041	28.9984	6.7736	11.9118
7	1052	33.718	5.8708	11.6767
7	1062	32.1445	8.30753	13.7262
7	1068	30.5682	4.77	10.6027
7	1071	29.1391	5.75717	11.0404
7	1074	32.4355	5.76237	11.0478
7	1082	30.0365	5.95337	10.8883
7	1101	31.8688	4.5275	9.99633
7	1111	29.6608	4.6089	9.5641
7	1118	31.3184	7.15903	12.2796
7	1131	32.2981	6.7627	12.3419
8	18	28.6001	5.6901	9.55677
8	22	34.1196	6.8485	11.7376
8	34	34.2167	5.70413	10.3738
8	41	32.9227	4.45813	9.79453
8	42	30.5771	5.83617	10.0707
8	67	25.6882	7.8025	10.8163
8	84	28.244	5.13503	9.1703
8	90	26.4049	4.8534	8.75297
8	91	26.1818	4.46367	8.69947
8	108	31.4885	4.4452	9.27363
8	114	29.056	4.7662	8.99677
8	116	31.9198	4.7285	9.56787
8	117	28.0471	5.8045	9.6576
8	131	30.354	5.08817	9.42563
8	135	25.6607	6.02177	9.64087
8	153	28.3193	6.65187	10.7227
8	154	29.3779	5.2422	9.5535
8	155	28.4194	6.2508	10.1496
8	156	29.0411	5.29007	9.48267
8	161	30.5571	7.50997	11.621
8	178	31.642	5.49217	9.91923
8	183	32.544	5.47953	10.4139
8	184	33.8327	5.44883	10.9453
8	188	33.0673	4.09287	9.2631
8	198	27.3325	6.06383	9.96617
8	215	35.7187	7.4947	12.932
8	228	29.6884	5.85557	9.95707
8	257	26.802	6.55643	10.0835
8	263	29.6312	6.305	10.363
8	265	31.6416	4.69757	9.09743
8	275	34.8778	4.7075	9.64037
8	283	29.5757	3.67217	8.09417
8	318	32.6194	7.1418	12.0299
8	332	30.0032	6.62197	10.5116
8	346	32.3969	5.4341	10.591
8	348	29.3468	5.2714	9.8707
8	349	28.2113	4.92893	8.9595
8	353	31.953	7.19787	11.3082
8	356	25.5024	5.3656	9.0868
8	366	28.0851	7.10743	11.0111
8	368	31.5719	4.89853	9.77147
8	381	28.9456	4.5674	8.57737
8	387	30.1686	4.6514	9.60423
8	406	34.8538	6.11717	11.2746
8	419	30.44	5.51417	10.0022
8	435	27.0248	7.84443	11.2598
8	438	27.3262	5.2786	9.23167
8	442	28.9553	4.1015	8.3824
8	452	26.4385	4.5097	8.1612
8	455	30.9606	5.3337	9.82067
8	461	25.6699	4.46833	8.0868
8	462	31.4654	3.90797	9.11077
8	471	30.8042	8.24483	12.443
8	472	28.5179	7.42067	11.4448
8	475	31.1747	4.9429	9.67547
8	493	28.1056	6.01253	9.87467
8	504	32.9851	7.99323	12.7925
8	516	32.1072	6.17407	11.0512
8	521	26.0103	5.9989	9.8032
8	533	26.0082	7.02937	10.6467
8	543	28.6987	5.25457	9.3406
8	581	30.9252	7.60037	12.0561
8	608	27.3199	7.3412	10.7196
8	625	34.1487	5.65567	11.084
8	639	29.3424	5.41767	9.3226
8	641	30.0403	4.67243	9.22453
8	649	30.3021	6.05827	10.1179
8	686	30.3323	7.0847	11.3698
8	692	30.6914	4.20497	8.87377
8	698	28.9634	6.04523	10.3549
8	723	28.8774	6.80283	10.779
8	726	28.495	5.4467	9.42877
8	752	33.9924	6.7316	11.5038
8	804	30.6467	5.80043	10.2657
8	805	29.2966	6.13963	10.1789
8	813	29.1395	7.3412	11.198
8	826	30.119	4.93983	9.49203
8	830	31.0683	6.3679	10.6687
8	833	24.7324	5.53	9.06283
8	841	30.2785	4.90807	9.0267
8	842	29.8135	5.35257	9.71497
8	855	31.2337	5.16577	9.4003
8	869	30.5356	5.9551	10.1529
8	875	26.7335	6.2584	9.66377
8	883	30.2908	6.6438	10.9971
8	886	28.4136	3.44513	8.23097
8	892	27.8855	5.27713	9.03853
8	893	29.417	4.31597	9.1416
8	895	27.5613	5.69787	9.78683
8	911	29.2006	7.33713	11.0184
8	930	28.9896	6.82633	10.8962
8	958	30.0735	5.4471	9.93433
8	972	32.8952	6.6672	11.4134
8	979	28.902	4.7835	8.82993
8	1004	27.7221	5.4179	9.32217
8	1021	30.2995	5.46307	9.9632
8	1023	31.6889	7.7516	12.036
8	1038	31.8385	6.9296	11.2495
8	1044	28.8406	6.3916	10.0513
8	1045	25.3526	6.7306	9.97347
8	1048	29.5259	7.39163	11.3922
8	1075	33.7733	7.64967	12.2334
8	1078	35.1619	4.47777	10.291
8	1081	32.4949	4.07153	9.292
8	1087	33.7964	6.21877	10.9113
8	1088	32.244	6.20127	11.2241
8	1089	30.0464	7.01007	11.0019
8	1119	30.7283	4.01743	9.1246
8	1132	26.7383	6.96597	10.6061
9	1	45.6411	7.5114	21.8871
9	3	49.299	6.4331	21.0925
9	4	53.6137	6.71917	22.6404
9	7	48.3262	8.30413	21.9949
9	10	48.1074	8.4886	23.3342
9	11	46.5846	5.48633	19.7408
9	12	42.7814	7.5999	20.5818
9	31	46.722	6.99477	21.2204
9	43	43.0641	5.82203	18.5603
9	43	46.1981	6.01227	21.0759
9	45	39.3772	6.3205	17.8458
9	63	49.4497	6.9249	22.1454
9	65	45.1952	5.97647	19.4852
9	69	40.325	6.12443	17.6545
9	71	42.3508	6.5446	19.4957
9	97	44.002	8.07657	20.8745
9	124	38.0019	6.10847	16.6186
9	125	44.3912	7.38557	19.8352
9	126	43.2806	5.9426	18.888
9	134	42.7615	6.45703	18.5912
9	158	42.1377	6.50407	18.7081
9	162	45.3774	7.08247	20.9662
9	172	46.5683	6.52357	21.2865
9	202	46.2274	6.3284	19.9861
9	203	41.4264	6.97747	18.5915
9	204	39.7981	5.9839	17.4157
9	209	40.4248	7.35907	19.3001
9	262	30.1308	10.2929	17.113
9	271	47.0032	7.07633	21.9263
9	273	41.8083	7.18217	19.4706
9	290	48.6471	7.80937	22.7748
9	292	49.6338	7.73513	21.8162
9	298	49.5972	6.40967	21.2298
9	299	45.413	7.02007	19.8017
9	301	41.5657	5.90403	17.9074
9	302	40.7315	6.83927	18.57
9	307	38.4804	6.59683	17.6602
9	311	40.9786	5.90083	17.5809
9	314	41.3532	7.2884	18.8097
9	323	43.8321	5.99837	20.0723
9	328	41.3822	6.7313	19.6143
9	401	42.9008	7.1071	20.3945
9	416	40.5112	7.3096	18.8394
9	426	42.8204	7.3989	20.4831
9	427	33.9666	8.19053	17.0868
9	429	41.5919	6.6482	19.1972
9	430	39.5287	5.7658	16.9242
9	443	42.6457	5.2072	18.0851
9	449	46.2832	5.9438	19.5651
9	496	46.5637	6.50687	20.7674
9	512	44.3931	4.97993	18.7147
9	545	44.2571	6.93297	20.4282
9	548	43.5379	4.95207	18.8754
9	550	44.0429	5.98387	20.0063
9	554	48.5589	6.1477	20.9189
9	555	44.7861	6.61843	20.3054
9	566	42.4097	6.63637	19.6106
9	575	42.384	6.8076	20.177
9	579	45.3754	7.95997	21.3031
9	618	42.9168	5.85973	18.2514
9	722	41.0927	6.1178	17.9725
9	748	41.4718	7.523	19.1274
9	889	38.35	6.7423	17.8606
9	899	47.4988	7.72583	22.2591
9	902	42.539	5.8023	17.9491
9	905	44.3454	6.2588	18.9098
9	946	41.3344	7.16307	19.5758
9	948	43.6118	5.02033	18.2757
9	951	46.0368	8.61087	22.4557
9	953	49.1796	6.52463	20.7525
9	956	53.194	5.9412	22.119
9	962	43.307	8.1993	21.033
9	963	47.5805	7.21897	20.7622
9	964	42.5035	5.8908	18.6524
9	982	45.2874	5.77697	18.894
9	985	44.3879	7.0201	20.5658
9	993	41.5517	6.5421	18.6136
9	994	46.9124	6.38057	20.1777
9	997	40.4743	7.06413	19.4063
9	998	41.3447	5.70463	17.4186
9	1018	45.4767	7.86887	21.0714
9	1033	30.7629	9.5693	16.5799
9	1034	37.9502	7.22537	18.0187
9	1049	39.5228	6.6347	18.4976
9	1086	40.7857	6.8345	18.0068
10	25	28.0707	5.40743	8.61307
10	56	26.2017	5.66297	8.72423
10	75	28.7668	4.70023	8.55533
10	81	26.9529	4.3838	8.0385
10	85	29.0958	3.43113	7.4095
10	93	28.2172	4.74663	7.82437
10	99	31.1999	4.2742	7.94943
10	102	29.8393	4.48407	8.5461
10	103	25.4327	3.862	7.14983
10	106	30.4623	5.9263	9.83337
10	118	27.9348	5.7188	8.62427
10	119	28.7324	4.14673	7.85903
10	136	27.1069	6.99663	9.6784
10	143	24.3945	5.59437	8.4644
10	159	29.4703	5.15873	8.32523
10	168	28.8636	5.91813	9.0237
10	175	28.1391	4.6921	8.0192
10	181	32.1824	4.84667	8.50647
10	182	28.8598	5.28347	8.6779
10	192	30.8018	4.89813	8.38203
10	199	30.8143	5.17533	8.6444
10	211	31.3088	6.99967	10.2301
10	225	30.9252	4.69573	8.49743
10	235	25.1404	5.3467	8.32203
10	247	26.4092	5.25597	8.67747
10	253	31.9917	6.6226	10.0455
10	255	27.3457	4.80077	8.06347
10	264	29.1251	8.66067	11.9253
10	266	27.2312	5.15407	8.71833
10	268	25.6306	7.21207	9.6666
10	279	29.4137	4.3168	8.0159
10	282	30.9194	5.01217	8.70413
10	295	28.8166	6.09217	9.44187
10	296	28.827	7.47003	10.669
10	305	28.374	5.86953	9.0389
10	306	24.2723	7.67587	9.9853
10	322	28.5182	7.21233	10.2442
10	324	27.5198	5.09923	8.1495
10	326	24.6019	5.95477	8.96497
10	327	28.7902	5.86363	9.11117
10	329	25.213	4.82487	7.9991
10	333	31.7634	6.93883	10.6895
10	338	29.2796	5.2529	8.50173
10	342	28.3549	4.2382	7.6516
10	343	24.1889	5.52037	8.38567
10	344	27.6051	4.14357	7.3718
10	347	27.9029	4.99533	8.26313
10	350	29.0798	6.11673	9.5627
10	361	29.8578	5.2842	9.17827
10	369	23.5143	4.9471	7.63757
10	371	27.0439	5.93287	8.86933
10	378	26.6357	4.86297	8.06537
10	383	32.4327	5.98163	10.1307
10	388	30.1658	4.0237	7.6138
10	394	29.2034	4.89333	8.7023
10	405	30.0076	5.32507	8.53643
10	413	26.978	6.26407	9.22373
10	414	24.544	4.40537	7.31477
10	425	31.9092	4.90057	8.7758
10	431	32.6846	4.98137	9.0114
10	434	26.2643	5.5958	8.3783
10	447	27.6399	5.9425	9.29197
10	465	24.9767	5.41623	8.29183
10	466	31.5105	5.12903	9.1271
10	489	30.6789	4.0124	7.88293
10	491	28.5127	5.35757	8.58093
10	511	27.2524	4.517	7.76373
10	513	25.3264	5.07527	8.01703
10	514	27.0158	5.0352	8.12223
10	518	28.0329	4.49853	7.97317
10	539	31.1396	7.0667	10.9341
10	571	28.2716	7.3964	10.5374
10	572	29.805	5.4945	8.82897
10	582	29.8541	8.32363	11.3755
10	583	27.0852	8.76323	11.2508
10	602	25.5321	6.1335	9.1209
10	603	28.2945	5.5103	8.83337
10	633	30.16	4.22747	7.8962
10	637	30.8172	4.5328	8.45587
10	638	29.851	4.51083	8.23727
10	643	27.9004	5.0296	8.32603
10	648	31.1236	3.13713	7.066
10	654	28.1184	4.63493	7.70457
10	657	29.7657	4.85427	8.1705
10	658	27.8012	4.58337	8.19843
10	662	30.2404	5.331	8.616
10	677	29.3147	6.8067	10.1144
10	683	26.719	5.255	8.5576
10	687	32.4209	5.0089	8.81643
10	693	31.4619	4.122	8.0344
10	704	29.7913	3.82403	7.65783
10	709	30.299	4.57793	8.62967
10	710	34.064	6.70613	10.3508
10	712	31.7174	5.04297	8.66943
10	713	33.3696	4.6647	8.71047
10	714	31.7917	4.77277	8.67327
10	724	27.5181	6.15133	9.44317
10	727	28.8753	4.82527	8.15143
10	735	28.4191	4.90763	8.2804
10	736	25.4718	5.0746	8.0487
10	739	28.6973	4.47897	7.6894
10	741	29.8365	4.382	7.7288
10	749	27.4145	5.10553	8.34607
10	751	30.7721	5.84833	9.23007
10	762	26.1912	5.96527	8.741
10	768	35.7083	4.56433	9.47483
10	770	29.8506	4.9139	8.32847
10	772	28.7511	6.01837	9.3242
10	782	30.7641	7.12187	10.7435
10	787	28.849	6.81263	9.80697
10	790	27.4076	4.8664	8.07373
10	795	31.5791	5.29897	9.2345
10	797	31.0727	4.6555	8.6128
10	802	32.836	4.1108	7.97353
10	806	26.9269	6.60287	9.2444
10	809	31.2644	4.6626	8.74613
10	818	27.8052	5.0816	8.3957
10	823	28.1574	5.6051	9.25127
10	834	33.4654	3.3338	8.11573
10	839	29.5625	5.85983	9.28357
10	850	33.6881	3.89787	8.47387
10	857	25.3385	6.81657	9.3587
10	858	29.2648	5.9813	9.6197
10	862	31.5121	4.26873	8.59033
10	863	26.5149	5.4867	8.55773
10	864	28.0287	5.2009	8.56027
10	865	27.656	6.1314	9.53583
10	870	28.1196	5.76237	9.14227
10	873	24.3579	5.98123	8.8301
10	882	24.5052	4.51563	7.3756
10	888	27.9097	6.52223	9.3235
10	890	29.7881	4.97403	8.95993
10	896	27.121	6.49807	9.3295
10	897	27.183	6.80197	9.87467
10	898	33.4595	4.6429	9.1254
10	908	32.622	5.57147	9.7507
10	919	30.0927	5.95577	9.28263
10	922	27.4695	7.5887	10.5692
10	924	27.137	6.00053	8.8081
10	936	30.0752	5.71087	9.38173
10	938	28.9996	3.59287	6.91543
10	967	31.1213	5.81583	9.67943
10	975	29.4214	5.15257	8.51837
10	976	30.426	5.5636	9.04313
10	989	33.5034	5.11553	9.45807
10	1013	29.6873	4.3261	8.177
10	1019	27.9105	8.112	11.2862
10	1022	34.1388	6.04647	10.1725
10	1043	28.3495	4.8615	8.51133
10	1056	34.7506	5.0063	9.41063
10	1091	30.8782	5.0868	8.9518
10	1098	35.2848	3.72853	8.40763
10	1099	27.0069	3.7935	6.8011
10	1113	28.2898	4.704	7.77603
10	1114	29.0057	3.96327	7.8855
10	1115	30.4679	4.85113	8.18273
10	1117	28.913	5.71507	9.21493
10	1121	27.8856	6.2285	9.46017
10	1125	30.0657	4.85313	8.58777
10	1126	29.0116	3.95947	7.88807
